# Supplementary material for: Association of sleep duration in middle and old age with incidence of dementia
Source: Nat Commun. 2021 Apr 20;12:2289. doi: 10.1038/s41467-021-22354-2 (PMC8058039; doi:10.1038/s41467-021-22354-2)
Supplement: Supplementary file 4 — Source Data [file 41467_2021_22354_MOESM4_ESM.xlsx]

## Sheet: Figure 2a
Sleep duration	HR for dementa	95%CI		CI lower limit	CI higher limit
3.9	3.79	(1,46-9,79)		1.46	9.79
4	3.66	(1,49-8,97)		1.49	8.97
4.1	3.53	(1,51-8,23)		1.51	8.23
4.2	3.41	(1,53-7,57)		1.53	7.57
4.3	3.29	(1,55-6,97)		1.55	6.97
4.4	3.18	(1,57-6,44)		1.57	6.44
4.5	3.07	(1,58-5,96)		1.58	5.96
4.6	2.96	(1,58-5,54)		1.58	5.54
4.7	2.86	(1,58-5,17)		1.58	5.17
4.8	2.76	(1,57-4,85)		1.57	4.85
4.9	2.67	(1,55-4,57)		1.55	4.57
5	2.57	(1,53-4,34)		1.53	4.34
5.1	2.48	(1,49-4,15)		1.49	4.15
5.2	2.4	(1,44-4,00)		1.44	4
5.3	2.31	(1,38-3,88)		1.38	3.88
5.4	2.23	(1,32-3,77)		1.32	3.77
5.5	2.15	(1,26-3,66)		1.26	3.66
5.6	2.06	(1,20-3,54)		1.2	3.54
5.7	1.97	(1,15-3,40)		1.15	3.4
5.8	1.88	(1,10-3,22)		1.1	3.22
5.9	1.79	(1,06-3,02)		1.06	3.02
6	1.7	(1,03-2,79)		1.03	2.79
6.1	1.6	(1,00-2,56)		1	2.56
6.2	1.5	(0,96-2,35)		0.96	2.35
6.3	1.4	(0,90-2,18)		0.9	2.18
6.4	1.31	(0,83-2,06)		0.83	2.06
6.5	1.23	(0,78-1,94)		0.78	1.94
6.6	1.16	(0,75-1,79)		0.75	1.79
6.7	1.1	(0,77-1,58)		0.77	1.58
6.8	1.06	(0,82-1,36)		0.82	1.36
6.9	1.02	(0,90-1,16)		0.9	1.16
7	1	(1,00-1,00)		1	1
7.1	0.99	(0,89-1,10)		0.89	1.1
7.2	0.99	(0,82-1,19)		0.82	1.19
7.3	1	(0,79-1,27)		0.79	1.27
7.4	1.02	(0,78-1,33)		0.78	1.33
7.5	1.04	(0,77-1,41)		0.77	1.41
7.6	1.08	(0,77-1,50)		0.77	1.5
7.7	1.12	(0,76-1,63)		0.76	1.63
7.8	1.16	(0,75-1,81)		0.75	1.81
7.9	1.21	(0,72-2,03)		0.72	2.03
8	1.26	(0,69-2,31)		0.69	2.31
8.1	1.31	(0,65-2,64)		0.65	2.64
8.2	1.36	(0,62-3,02)		0.62	3
8.3	1.42	(0,58-3,47)		0.58	3.47
8.4	1.48	(0,55-4,00)		0.55	4
8.5	1.54	(0,52-4,60)		0.52	4.6
8.6	1.6	(0,48-5,31)		0.48	5.31
8.7	1.67	(0,46-6,13)		0.46	6.13
8.8	1.74	(0,43-7,08)		0.43	7.08
8.9	1.81	(0,40-8,17)		0.4	8.17

## Sheet: Figure 2b
Sleep duration	HR for dementa	95%CI		CI lower limit	CI higher limit
3.9	3.44	(1,30-9,08)		1.3	9.08
4	3.32	(1,32-8,34)		1.32	8.34
4.1	3.21	(1,34-7,67)		1.34	7.67
4.2	3.1	(1,36-7,07)		1.36	7.07
4.3	3	(1,38-6,53)		1.38	6.53
4.4	2.9	(1,39-6,05)		1.39	6.05
4.5	2.8	(1,40-5,62)		1.4	5.62
4.6	2.71	(1,40-5,23)		1.4	5.23
4.7	2.61	(1,40-4,90)		1.4	4.9
4.8	2.53	(1,39-4,60)		1.39	4.6
4.9	2.44	(1,37-4,35)		1.37	4.35
5	2.36	(1,35-4,13)		1.35	4.13
5.1	2.28	(1,31-3,96)		1.31	3.96
5.2	2.2	(1,27-3,81)		1.27	3.81
5.3	2.13	(1,23-3,69)		1.23	3.69
5.4	2.05	(1,18-3,58)		1.18	3.58
5.5	1.97	(1,12-3,46)		1.12	3.46
5.6	1.89	(1,07-3,33)		1.07	3.33
5.7	1.81	(1,03-3,18)		1.03	3.18
5.8	1.72	(0,98-2,99)		0.98	2.99
5.9	1.62	(0,95-2,78)		0.95	2.78
6	1.52	(0,91-2,54)		0.91	2.54
6.1	1.42	(0,88-2,30)		0.88	2.3
6.2	1.32	(0,83-2,09)		0.83	2.09
6.3	1.22	(0,77-1,93)		0.77	1.93
6.4	1.13	(0,71-1,81)		0.71	1.81
6.5	1.06	(0,66-1,71)		0.66	1.71
6.6	1.01	(0,65-1,59)		0.65	1.59
6.7	0.99	(0,68-1,44)		0.68	1.44
6.8	0.98	(0,75-1,28)		0.75	1.28
6.9	0.99	(0,86-1,13)		0.86	1.13
7	1	(1,00-1,00)		1	1
7.1	1.02	(0,91-1,14)		0.91	1.14
7.2	1.03	(0,85-1,25)		0.85	1.25
7.3	1.04	(0,81-1,34)		0.81	1.34
7.4	1.05	(0,79-1,40)		0.79	1.4
7.5	1.06	(0,77-1,47)		0.77	1.47
7.6	1.07	(0,74-1,55)		0.74	1.55
7.7	1.08	(0,70-1,65)		0.7	1.65
7.8	1.08	(0,65-1,80)		0.65	1.8
7.9	1.09	(0,60-1,98)		0.6	1.98
8	1.1	(0,55-2,21)		0.55	2.21
8.1	1.1	(0,49-2,47)		0.49	2.47
8.2	1.11	(0,45-2,77)		0.45	2.77
8.3	1.12	(0,40-3,11)		0.4	3.11
8.4	1.12	(0,36-3,50)		0.36	3.5
8.5	1.13	(0,32-3,95)		0.32	3.95
8.6	1.14	(0,29-4,45)		0.29	4.45
8.7	1.14	(0,26-5,03)		0.26	5.03
8.8	1.15	(0,23-5,68)		0.23	5.68
8.9	1.16	(0,21-6,42)		0.21	6.42

## Sheet: plots
										line for reference 1
										4	1
										9	1
